# Supplementary material for: Structural Optimization of Vertically-Stacked White LEDs with a Yellow Phosphor Plate and a Red Quantum-Dot Film
Source: Nanomaterials (Basel). 2022 Aug 18;12(16):2846. doi: 10.3390/nano12162846 (PMC9414739; doi:10.3390/nano12162846)
Supplement: Supplementary file 1 [file nanomaterials-12-02846-s001.zip]

Archive with 1 entries (1 files):
- nanomaterials-1872416-supplementary.pdf
